# Supplementary material for: Mental health and well-being of healthcare workers during the COVID-19 pandemic in the UK: contrasting guidelines with experiences in practice
Source: BJPsych Open. 2020 Dec 10;7(1):e15. doi: 10.1192/bjo.2020.148 (PMC7844154; doi:10.1192/bjo.2020.148)
Supplement: Supplementary file 1 [file S2056472420001489sup.zip]

Archive with 2 entries (2 files):
- S2056472420001489sup002.zip
- S2056472420001489sup001.zip
